# Supplementary material for: Mitochondrial myopathies diagnosed in adulthood: clinico-genetic spectrum and long-term outcomes
Source: Brain Commun. 2024 Feb 14;6(2):fcae041. doi: 10.1093/braincomms/fcae041 (PMC10906953; doi:10.1093/braincomms/fcae041)
Supplement: fcae041_Supplementary_Data [file fcae041_supplementary_data.zip]

Archive with 1 entries (1 files):
- Supplementary_material.odt
