# Supplementary material for: Mitochondrial myopathies diagnosed in adulthood: clinico-genetic spectrum and long-term outcomes
Source: Brain Commun. 2024 Feb 14;6(2):fcae041. doi: 10.1093/braincomms/fcae041 (PMC10906953; doi:10.1093/braincomms/fcae041)
Supplement: fcae041_Supplementary_Data [file fcae041_supplementary_data.zip › Supplementary_material.odt]

Supplementary Table 1. Clinical phenotypic classification criteria of mitochondrial myopathies

Phenotypic category
Criteria
CPEO1
Progressive external ophthalmoplegia, ptosis or both
+/- limb weakness, dysphagia
CPEO+1
The following must be present:
Progressive external ophthalmoplegia, ptosis or both
CNS involvement
+/- limb weakness, dysphagia
MELAS2
The following three criteria must be present:
Stroke-like episodes before age 40 years
Encephalopathy characterized by seizures and/or dementia
Mitochondrial myopathy is evident by the presence of lactic acidosis and/or ragged-red fibers on muscle biopsy.
And two or more of the following criteria are present:
Normal early psychomotor development
Recurrent headaches
Recurrent vomiting episodes
Multisystem3
Involvement of 3 or more organ systems not conforming to a classical clinical phenotype
Limb myopathy
Skeletal myopathy affecting limb muscles without progressive external ophthalmoplegia
Limb myopathy+
The following must be present:
Skeletal myopathy affecting limb muscles without progressive external ophthalmoplegia
CNS involvement
SANDO4
The following must be present:
Sensory ataxia
Peripheral neuropathy
Dysarthria
Ophthalmoparesis
KSS5
The following must be present:
Onset before age 20
Progressive external ophthalmoplegia
Pigmentary retinopathy
And at least one of the following must be present:
Complete heart block
CSF protein greater than 100mg/dL
Cerebellar syndrome 
MERRF6
The following must be present:
Myoclonic epilepsy
Ataxia
Myopathy 
MNGIE7
The following must be present:
Progressive external ophthalmoplegia
Ptosis
Gastrointestinal dysmotility
Cachexia
Peripheral neuropathy
Leukoencephalopathy with increased T2-weighted signal in brain white matter
MLASA8
The following must be present:
Myopathy
Lactic acidosis
Sideroblastic anemia
CPEO, chronic progressive external ophthalmoplegia; KSS, Kearns-Sayre syndrome; MELAS, mitochondrial encephalomyopathy, lactic acidosis, stroke-like episodes; MERRF, myoclonic epilepsy with ragged red fibers; MLASA, mitochondrial myopathy with lactic acidosis and sideroblastic anemia; MNGIE, mitochondrial neurogastrointestinal encephalopathy; SANDO, sensory ataxic neuropathy with dysarthria and ophthalmoparesis.

Supplementary References for Supplementary Table 1:

1. Hirano M, Akman HO, DiMauro S. Metabolic and Mitochondrial Myopathies in Adults In: Louis ED, Mayer SA, Noble JM, eds. Merritt's Neurology 14th ed. Lippincott Williams & Wilkins; 2022:1011-1018.
2. Hirano M, Ricci E, Koenigsberger MR, et al. Melas: an original case and clinical criteria for diagnosis. Neuromuscul Disord. 1992;2(2):125-35. doi:10.1016/0960-8966(92)90045-8
3. Barca E, Long Y, Cooley V, et al. Mitochondrial diseases in North America: An analysis of the NAMDC Registry. Neurol Genet. Apr 2020;6(2):e402. doi:10.1212/nxg.0000000000000402
4. Fadic R, Russell JA, Vedanarayanan VV, Lehar M, Kuncl RW, Johns DR. Sensory ataxic neuropathy as the presenting feature of a novel mitochondrial disease. Neurology. 1997;49(1):239-245. doi:10.1212/wnl.49.1.239
5. Moraes CT, DiMauro S, Zeviani M, et al. Mitochondrial DNA deletions in progressive external ophthalmoplegia and Kearns-Sayre syndrome. N Engl J Med. May 18 1989;320(20):1293-9. doi:10.1056/NEJM198905183202001
6. Finsterer J, Zarrouk-Mahjoub S, Shoffner JM. MERRF Classification: Implications for Diagnosis and Clinical Trials. Pediatr Neurol. 2018;80:8-23. doi:10.1016/j.pediatrneurol.2017.12.005
7. Hirano M. Mitochondrial Neurogastrointestinal Encephalopathy Disease. In: Adam MP, Mirzaa GM, Pagon RA, et al, eds. GeneReviews((R)). 1993.
8. Riley LG, Cooper S, Hickey P, et al. Mutation of the mitochondrial tyrosyl-tRNA synthetase gene, YARS2, causes myopathy, lactic acidosis, and sideroblastic anemia--MLASA syndrome. Am J Hum Genet. 2010;87(1):52-59. doi:10.1016/j.ajhg.2010.06.001


Supplementary Table 2. Pattern of weakness and extraskeletal muscle manifestations in mitochondrial myopathies diagnosed in adulthood

 
Total (n=94)
mtDNA (n=48)
nDNA (n=29)
CPEO (n=12)
CPEO+ (n=12)
Multisystem (n=30)
MELAS (n=14)
Myopathy (n=13)
Myopathy+ (n=7)
SANDO (n=2)
KSS (n=1)
MERRF (n=1)
MNGIE (n=1)
MLASA (n=1)
Pattern of weakness
Extraocular
17 (18)
4 (8)
7 (24)
7 (58)
8 (67)
1 (3)
0 (0)
0 (0)
0 (0)
1
0
0
0
0
Proximal
40 (43)
31 (65)
3 (10)
0 (0)
0 (0)
9 (30)
10 (71)
12 (92)
7 (100)
0
0
1
0
1
Distal
1 (1)
0 (0)
1 (3)
0 (0)
0 (0)
0 (0)
0 (0)
1 (8)
0 (0)
0
0
0
0
0
Extraocular + proximal
36 (38)
13 (27)
18 (62)
5 (42)
4 (33)
20 (67)
4 (29)
0 (0)
0 (0)
1
1
0
1
0
Central Nervous System Involvement
Epilepsy
22 (23)
15 (31)
7 (24)
0 (0)
2 (17)
6 (30)
10 (71)
0 (0)
1 (14)
1
1
1
0
0
Stroke-like episodes
17 (18)
14 (29)
3 (10)
0 (0)
0 (0)
2 (7)
14 (100)
0 (0)
0 (0)
1
0
0
0
0
Migraine
26 (28)
19 (40)
5 (17)
0 (0)
1 (8)
11 (26)
9 (64)
0 (0)
5 (71)
0
0
0
0
0
Dystonia
3 (3)
0 (0)
3 (10)
0 (0)
0 (0)
1 (3)
0 (0)
0 (0)
2 (29)
0
0
0
0
0
Parkinsonism
3 (3)
2 (4)
1 (3)
0 (0)
1 (8)
1 (4)
0 (0)
0 (0)
0 (0)
0
0
1
0
0
Tremor
6 (6)
0 (0)
6 (21)
0 (0)
3 (25)
2 (7)
0 (0)
0 (0)
0 (0)
1
0
0
0
0
Ataxia
8 (9)
2 (4)
5 (17)
0 (0)
3 (25)
2 (7)
0 (0)
0 (0)
0 (0)
2
0
1
0
0
Encephalopathy/ dementia
18 (19)
10 (21)
6 (21)
0 (0)
2 (17)
5 (17)
8 (57)
0 (0)
2 (29)
0
0
0
1
0
Retinitis pigmentosa
6 (6)
6 (13)
0 (0)
0 (0)
1 (8)
2 (7)
1 (7)
0 (0)
1 (14)
0
1
0
0
0
Optic nerve atrophy
4 (4)
1 (2)
2 (7)
0 (0)
1 (8)
2 (7)
0 (0)
0 (0)
0 (0)
1
0
0
0
0
Sensorineural hearing loss
42 (45)
24 (50)
11 (38)
0 (0)
7 (58)
18 (60)
10 (71)
0 (0)
6 (86)
1
0
0
0
0
Constitutional Involvement
Short stature
14 (15)
14 (29)
0 (0)
0 (0)
0 (0)
4 (13)
7 (50)
0 (0)
2 (29)
0
0
1
0
0
BMI<18.5
13 (14)
10 (21)
3 (10)
0 (0)
1 (8)
4 (13)
6 (43)
1 (8)
0 (0)
0
0
0
1
0
Fatigue
62 (66)
39 (81)
19 (66)
4 (33)
8 (67)
21 (70)
12 (86)
8 (62)
4 (57)
1
1
1
1
1
Exercise intolerance
24 (26)
18 (38)
6 (21)
4 (33)
3 (25)
5 (17)
5 (36)
3 (23)
2 (29)
0
1
1
0
0
Endocrine Involvement
Diabetes mellitus
17 (18)
13 (25)
1 (3)
1 (8)
0 (0)
7 (23)
6 (43)
1 (8)
2 (29)
0
0
1
0
0
Hypothyroidism
6 (6)
3 (6)
1 (3)
1 (8)
1 (8)
3 (10)
0 (0)
1 (8)
0 (0)
0
0
0
1
0
Hypogonadism
2 (2)
1 (2)
1 (3)
0 (0)
0 (0)
2 (7)
0 (0)
0 (0)
0 (0)
0
0
0
0
0
Cardiac Involvement
Cardiac conduction block
8 (9)
5 (10)
3 (10)
0 (0)
0 (0)
6 (20)
0 (0)
1 (8)
0 (0)
0
1
0
0
0
Structural abnormalities*
11 (12)
8 (17)
3 (10)
0 (0)
0 (0)
7 (23)
4 (29)
0 (0)
0 (0)
0
0
0
0
0
Wolff-Parkinson-White syndrome
1 (1)
1 (2)
0 (0)
0 (0)
0 (0)
1 (3)
0 (0)
0 (0)
0 (0)
0
0
0
0
0

Lipoma
4 (4)
3 (6)
1 (3)
1 (8)
0 (0)
1 (3)
0 (0)
1 (8)
0 (0)
0
0
0
1
0
Note: Categorical variables are presented as number of patients (percentage). Percentages are not displayed for groups with 1 or 2 patients. CPEO, chronic progressive external ophthalmoplegia; KSS, Kearns-Sayre syndrome; MELAS, mitochondrial encephalomyopathy, lactic acidosis, stroke-like episodes; MERRF, myoclonic epilepsy with ragged red fibers; MLASA, mitochondrial myopathy with lactic acidosis and sideroblastic anemia; MNGIE, mitochondrial neurogastrointestinal encephalopathy; mtDNA, mitochondrial DNA; nDNA, nuclear DNA; SANDO, sensory ataxic neuropathy with dysarthria and ophthalmoparesis. *Includes non-ischemic cardiomyopathy (dilated, hypertrophic), right/left ventricular hypertrophy, left atrial enlargement.
Supplementary Table 3. Electrodiagnostic study findings in mitochondrial myopathies diagnosed in adulthood by genotypic and phenotypic subgroups


Total (n=74)
mtDNA (n=36)
nDNA (n=23)
CPEO (n=11)
CPEO+ (n=8)
Multisystem (n=25)
MELAS (n=10)
Limb Myopathy (n=11)
Limb Myopathy+ (n=5)
SANDO (n=2)
KSS (n=1)
MNGIE (n=1)
Diffuse myopathy
20 (27)
10 (28)
6 (26)
4 (36)
1 (13)
4 (16)
4 (40)
5 (46)
2 (40)
0
0
0
Proximal myopathy
33 (45)
18 (50)
8 (35)
3 (27)
1 (13)
15 (60)
4 (40)
5 (46)
3 (60)
2
0
0
Bulbar myopathy
15 (60)
3 (50)
9 (69)
5 (100)
2 (40)
7 (58)
0 (0)
0 (0)
NP
1
NP
NP
Fibrillation potentials
20 (27)
10 (28)
5 (22)
1 (9)
1 (13)
7 (28)
5 (50)
6 (55)
0 (0)
0
0
0
Myotonic discharges
4 (5)
3 (8)
1 (4)
0 (0)
1 (13)
2 (8)
0 (0)
1 (9)
0 (0)
0
0
0
Axonal peripheral neuropathy
31 (42)
9 (25)
16 (70)
5 (46)
3 (38)
14 (56)
3 (30)
3 (27)
0 (0)
2
0
1

Note: Categorical variables are presented as number of patients (percentage). Percentages are not displayed for groups with 1 or 2 patients. Facial muscles were sampled in 25 patients across the following groups: mtDNA (6), nDNA (13), CPEO (5), CPEO+ (5), multisystem (12), MELAS (1), Limb Myopathy (1), SANDO (1). *1 p=0.0007; CPEO, chronic progressive external ophthalmoplegia; KSS, Kearns-Sayre syndrome; MELAS, mitochondrial encephalomyopathy, lactic acidosis, stroke-like episodes; MERRF, myoclonic epilepsy with ragged red fibers; MLASA, mitochondrial myopathy with lactic acidosis and sideroblastic anemia; MNGIE, mitochondrial neurogastrointestinal encephalopathy; mtDNA, mitochondrial DNA; nDNA, nuclear DNA; NP, not performed; SANDO, sensory ataxic neuropathy with dysarthria and ophthalmoparesis.


Supplementary Table 4. Distribution of nDNA and mtDNA abnormalities by clinical phenotype

Patient
Phenotypic Group
nDNA gene
Allele 1
Allele 2
mtDNA abnormality
mtDNA gene
mtDNA variant or deleted region
1
CPEO
NP
NP
NP
NP
NP
NP
2
CPEO
AIFM1
c.710A>C
NA
NA
NA
NA
3
CPEO
NA
NA
NA
Single large deletion
 
m.8482_13447
4
CPEO
POLG
c.1399G>A
 c.752C>T and c.1760C>T
NA
NA
NA
5
CPEO
NP
NP
NP
NP
NP
NP
6
CPEO
NA
NA
NA
NP
NP
NP
7
CPEO
NP
NP
NP
Single large deletion
 
m.9000_13500
8
CPEO
NA
NA
NA
Point mutation
MT-TA
m.5650C>T
91
CPEO
POLG
c.3287G>A
c.2601T>C
NA
NA
NA
10
CPEO
RRM2B
c.979C>T
NA
NA
NA
NA
11
CPEO
NP
NP
NP
Point mutation
MT-TL1
m.3243A>G
12
CPEO
NA
NA
NA
NP
NP
NP
13
CPEO+
NA
NA
NA
Single large deletion
 
7.7 kb deletion
14
CPEO+
NA
NA
NA
Single large deletion
 
m.8483_13459
15
CPEO+
NA
NA
NA
NA
NA
NA
162
CPEO+
POLG
c.2542G>A
c.3104+3A>T
NA
NA
NA
17
CPEO+
POLG
c.1399G>A
c.1399G>A
NA
NA
NA
18#
CPEO+
POLG
c.1491G>C
c.2243G>C
NP
NP
NP
19
CPEO+
NP
NP
NP
Point mutation
MT-TI
m.4264G>Aa
20
CPEO+
RRM2B
c.671T>G
NA
Multiple deletions
 
 
21
CPEO+
NP
NP
NP
Single large deletion
 
m.6024_14815
22
CPEO+
POLG
c.2070+1 G>A
c.2243 G>C
NP
NP
NP
23
CPEO+
POLG
c.1399G>A
c.2243G>C
NP
NP
NP
24
CPEO+
RRM2B
c.979C>T
NA
NA
NA
NA
25
MELAS
NP
NP
NP
Point mutation
MT-TL1
m.3243A>G
26
MELAS
NA
NA
NA
Point mutation
MT-TL1
m.3243A>G
27
MELAS
NA
NA
NA
Point mutation
MT-TL1
m.3243A>G
28
MELAS
NA
NA
NA
Point mutation
MT-TL1
m.3243A>G
29*
MELAS
POLG
c.2704A>C
NA
Point mutation
MT-TL1
m.3251A>G
30
MELAS
NP
NP
NP
Point mutation
MT-TL1
m.3243A>G
31
MELAS
NP
NP
NP
Point mutation
MT-TL1
m.3243A>G
32
MELAS
NP
NP
NP
Point mutation
MT-TL1
m.3243A>G
33
MELAS
NP
NP
NP
Point mutation
MT-TL1
m.3243A>G
34
MELAS
NA
NA
NA
Point mutation
MT-ND5
m.13513G>A
35
MELAS
NP
NP
NP
Point mutation
MT-TL1
m.3243A>G
36*
MELAS
POLG
c.2704A>C
NA
Point mutation
MT-TL1
m.3251A>G
37
MELAS
NP
NP
NP
Point mutation
MT-TL1
m.3243A>G
38
MELAS
NP
NP
NP
Point mutation
MT-TL1
m.3243A>G
39
Multisystem
NA
NA
NA
NA
NA
NA
40
Multisystem
NA
NA
NA
Multiple deletions
 
 
413
Multisystem
NP
NP
NP
Point mutation
MT-TL1
m.3255G>A
424
Multisystem
OPA1
c.113_130delb
NA
Multiple deletions
 
 
43
Multisystem
NP
NP
NP
Point mutation
MT-TL1
m.3243A>G
44
Multisystem
POLG
c.1887C>Gc
NA
NP
NP
NP
45
Multisystem
POLG
c.1399G>A
c.1399G>A
NA
NA
NA
46
Multisystem
POLG
c.1399G>A
c.1399G>A
NA
NA
NA
47
Multisystem
NA
NA
NA
Single large deletion
 
m.5794_14876
48
Multisystem
NA
NA
NA
Point mutation
MT-TL2
m.12318G>A
49
Multisystem
POLG
c.1399G>A
c.3412C>T
NP
NP
NP
50
Multisystem
NP
NP
NP
Point mutation
MT-TL1
m.3243A>G
51
Multisystem
POLG
c.2243G>C
c.2857C>T
NP
NP
NP
522
Multisystem
POLG
c.2245T>C
 c.3104+3A>T
Multiple deletions
 
 
53
Multisystem
POLG
c.2828G>A
NA
NP
NP
NP
54
Multisystem
NA
NA
NA
Depletion (19% of control copy number)
 
 
55
Multisystem
NA
NA
NA
NA
 NA
NA
56#
Multisystem
POLG
c.1491G>C and c.2243G>C
c.1491G>C and c.2243G>C
NA
 NA
NA
57
Multisystem
NA
NA
NA
Point mutation
MT-ND3 and MT-TI
m.10158T>Ad and m.4295A>Ge
585
Multisystem
TWINKLE
c.1364T>C 
NA
NA
NA
NA
59
Multisystem
NP
NP
NP
NA
NA
NA
60
Multisystem
NP
NP
NP
Point mutation
MT-TL1
m.3243A>G
61
Multisystem
NA
NA
NA
Multiple deletions
 
 
62
Multisystem
NA
NA
NA
Point mutation
MT-TL1
m.1606G>A
63
Multisystem
NA
NA
NA
Multiple deletions
 
 
64
Multisystem
NA
NA
NA
Single large deletion
 
m.3578_15546
65
Multisystem
DGUOK
c.462T>A
del exon 2
NA
NA
NA
66
Multisystem
NA
NA
NA
Point mutation
MT-TL1
m.3243A>G
67
Multisystem
NA
NA
NA
Single large deletion
 
m.7500_13989
68
Multisystem
NP
NP
NP
Point mutation
MT-TL1
m.3243A>G
69
Myopathy
NA
NA
NA
Point mutation
MT-CO1
m.7222A>G
70
Myopathy
NP
NP
NP
NP
NP
NP
71
Myopathy
NA
NA
NA
Point mutation
MT-CO1
m.6145G>A
72
Myopathy
NA
NA
NA
NA
 NA
NA
73
Myopathy
NA
NA
NA
NA
 NA
NA
74
Myopathy
NA
NA
NA
Point mutation
MT-TM
m.4412G>A
75
Myopathy
NA
NA
NA
Point mutation
MT-CYB
m.15761G>A
766
Myopathy
NA
NA
NA
Point mutation
MT-TI
m.4281A>Gf
77
Myopathy
NA
NA
NA
Point mutation
MT-TL1
m.3243A>G
78
Myopathy
NA
NA
NA
Multiple deletions
 
 
79
Myopathy
NP
NP
NP
NP
NP
NP
80
Myopathy
YARS2
c.201dupT 
NAg
NA
NA
NA
81
Myopathy
NP
NP
NP
Single large deletion
 
m.7000_13918
82
Myopathy+
NA
NA
NA
Point mutation
MT-TL1
m.3243A>G
83
Myopathy+
NA
NA
NA
Point mutation
MT-TL1
m.3243A>G
84
Myopathy+
NDUFA1
c.94G>C
NA
NA
NA
NA
85
Myopathy+
TANGO2
del exons 3-9
del exons 3-9
NA
NA
NA
86
Myopathy+
NP
NP
NP
Point mutation
MT-TL1
m.3243A>G
87
Myopathy+
NP
NP
NP
Point mutation
MT-TL1
m.3243A>G
88
Myopathy+
NP
NP
NP
Point mutation
MT-CYB
m.15595delC
89
KSS
NP
NP
NP
Single large deletion
 
m.9499_13723
90
SANDO
POLG
c.1399G>A
c.1399G>A
NA
NA
NA
91
SANDO
POLG
c.1399G>A
c.1399G>A
NA
NA
NA
927
MLASA
YARS2
c.359dupG
c.751A>Gh
NP
NP
NP
93
MERRF
NP
NP
NP
Point mutation
MT-TL1
m.3256C>T
94
MNGIE
TYMP
c.1048C>T
c.1048C>T
NP
NP
NP
Patients from the same family are marked with the same symbol-superscript (#, *). Variants of uncertain significance (VUS) are marked with a number-superscript with a comment below. NA, testing performed and no abnormality identified; NP, testing not performed.

Comments on VUS:
aMitochondrial myopathy on muscle biopsy; novel variant, changes G:C pairing to an A:C mis-pairing in the acceptor stem of tRNA Ile (ClinVar allele ID: 677709); 71% heteroplasmy in muscle
bConflicting evidence regarding pathogenicity. ClinVar allele ID: 210979
cNot present in population databases, segregated with phenotype in 3 family members, missense variants in nearby residues reported pathogenic.
dm.10158T>A is not part of a known haplotype and m.1015T>C is known pathogenic
em.4295 is part of a known haplogroup but also reported in affected individuals and demonstrated in functional studies with reduced complex III activity
fAdressed in reference 6
gNo second mutations was found in YARS2. Patient had lactic acidosis but no anemia. 24% residual YARS2 activity in fibroblasts.
hPatient had mitochondrial myopathy, lactic acidosis and sideroblastic anemia.


Supplementary References for Supplementary Table 4: Previously reported patients.
1. Paul P, Alhammad R, Naddaf E. Clinical Reasoning: Bilateral ptosis, dysphagia, and progressive weakness in a patient of French-Canadian background. Neurology. 2020;95(20):933-938. 
2. Milone M, Wang J, Liewluck T, Chen LC, Leavitt JA, Wong LJ. Novel POLG splice site mutation and optic atrophy. Arch Neurol. 2011;68(6):806-811.
3. Nishigaki Y, Tadesse S, Bonilla E, et al. A novel mitochondrial tRNA(Leu(UUR)) mutation in a patient with features of MERRF and Kearns-Sayre syndrome. Neuromuscul Disord. 2003;13(4):334-340.
4. Milone M, Younge BR, Wang J, Zhang S, Wong LJ. Mitochondrial disorder with OPA1 mutation lacking optic atrophy. Mitochondrion. 2009;9(4):279-281.
5. Milone M, Klassen BT, Landsverk ML, Haas RH, Wong LJ. Orthostatic tremor, progressive external ophthalmoplegia, and Twinkle. JAMA Neurol. 2013;70(11):1429-1431.
6. Emmanuele V, Sotiriou E, Shirazi M, et al. Recurrent myoglobinuria in a sporadic patient with a novel mitochondrial DNA tRNA(Ile) mutation. J Neurol Sci. 2011;303(1-2):39-42.
7. Lazaridis KN, Schahl KA, Cousin MA, et al. Outcome of Whole Exome Sequencing for Diagnostic Odyssey Cases of an Individualized Medicine Clinic: The Mayo Clinic Experience. Mayo Clin Proc. 2016;91(3):297-307.


Supplementary Table 5: Cox-proportional hazard ratios evaluating factors associated with mortality in mitochondrial myopathies diagnosed in adulthood
Variable
Hazard Ratio
95% CI
p-value
Age at symptom onset
1
0.98-1.03
0.97
Age at diagnosis
1.02
1-1.05
0.07
Sex (male)
2.10
0.96-4.61
0.06
Disease duration (symptom onset to diagnosis in months)
1.003
1.001-1.006
0.018
CNS involvement
1.37
0.518-3.646
0.52
Cardiac involvement
2.36
1.05-5.29
0.0374
Psychiatric involvement
1.24
0.53-2.88
0.62
Dysphagia
0.92
0.40-2.12
0.85
Diabetes mellitus
1.56
0.568-3.59
0.30
Respiratory involvement
0.71
0.31-1.64
0.41
